# Supplementary material for: Low-dose radiotherapy combined with dual PD-L1 and VEGFA blockade elicits antitumor response in hepatocellular carcinoma mediated by activated intratumoral CD8+ exhausted-like T cells
Source: Nat Commun. 2023 Nov 24;14:7709. doi: 10.1038/s41467-023-43462-1 (PMC10673920; doi:10.1038/s41467-023-43462-1)
Supplement: Supplementary file 4 — Source Data [file 41467_2023_43462_MOESM4_ESM.xlsx]

## Sheet: Fig.1
Fig.1C						Fig.1G
CON	LDRT	DPVB	LR-DPVB			CON					LDRT					DPVB					LR-DPVB
25.1292	14.816	1.53276	-0.194889			1.75	1.8	2.01	1.52	1.63	1.73	2.05	1.48	1.66	1.68	1.2	1.38	1.52	1.62	1.39	1.2	1.23	1.13	1.03	0.89
8.15848	7.34882	1.30271	-0.273139
5.69379	8.12499	0.722547	-0.333198			Fig.1M
9.80587	7.04437	0.419585	-0.433659			CON					LDRT					DPVB					LR-DPVB
17.3806	6.06075	0.225473	-0.796232			5.23	4.88	4.31	3.07	3.65	4.81	4.01	4.51	3.94	3.26	3.95	2.91	2.47	2.68	1.72	1.02	0.87	1.08	0.79	1.38
10.0226	10.3814	0.131175	-0.976004								0.00180944
16.468	8.46632	0.0759741	-0.999977			Fig.1N						Fig.1J left					Fig.1J right
12.9967	12.6495	-0.0292234	-0.999997			Days	CON	LDRT	DPVB	LR-DPVB		CON	LDRT	DPVB	LR-DPVB		CON	LDRT	DPVB	LR-DPVB
11.8782	10.892	-0.130251	-0.999992			19	1					3.01407	2.72321	1.34146	0.390625		0.157401	0.321429	0.54878	0.833333
10.8134	17.3092	-0.154625	-0.999997			24	1					3.39204	1.72897	0.346405	0.258065		0.216569	0.374299	0.680392	1.00806
10.3632	14.1387	-0.467384	-1			24	1					2.08791	1.25	1.81287	0.0934641		0.106044	0.61413	0.374269	1.19673
7.05762	11.6651	-0.651517	-1			35	1					0.985915	0.784314	1.43411	0.0508377		0.188732	0.486275	0.790698	0.954939
		-0.687236	-1			38	1					2.76995	2.43523	0.605911	0.405825		0.291549	0.274611	0.256158	1.38835
		-0.929361	-1			42	1
						44	1					Fig.1P left					Fig.1P right
Fig.1D	Status					50	1					CON	LDRT	DPVB	LR-DPVB		CON	LDRT	DPVB	LR-DPVB
Days	CON	LDRT	DPVB	LR-DPVB		52	1					5.16505	4.4878	0.462637	0.514563		0.127184	0.199187	0.134615	0.895146
11	1					58	1					3.71329	2.30719	1.15909	0.663158		0.0293706	0.230719	0.387879	1.09579
13	1					20		1				2.943	2.4593	1.3914	0.185484		0.0918552	0.239535	0.375269	1.14758
14	1					23		1				1.70661	2.20561	0.591935	0.0986486		0.0628099	0.225234	0.545968	0.413514
14	1					30		1				1.42188	1.34375	1.01078	0.0333333		0.0463542	0.0575893	0.409804	0.401481
15	1					30		1
17	1					37		1				Fig.1H
17	1					40		1				CON					LDRT					DPVB					LR-DPVB
17	1					45		1				9	10	6	12	16	7	8	10	11	14	3	5	5	4	6	2	3	1	0	0
20	1					48		1
20	1					54		1
21	1					62		1
21	1					32			1
25	1					34			1
27	1					40			1
13		1				45			1
13		1				49			1
15		1				57			1
16		1				60			1
18		1				65			1
19		1				70			0
19		1				70			0
20		1				36				1
20		1				48				1
20		1				56				1
24		1				70				0
25		1				70				0
27		1				70				0
30		1				70				0
20			1			70				0
23			1			70				0
27			1			70				0
28			1
30			1
32			1
38			1
39			1
45			1
50			0
50			0
50			0
50			0
50			0
30				1
40				1
50				0
50				0
50				0
50				0
50				0
50				0
50				0
50				0
50				0
50				0
50				0
50				0

## Sheet: Supplementary Fig. 1
Fig.S1A
Days	CON														LDRT														DPVB														LR-DPVB
-1	30.72	55.4708	60.4309	60.75	29.2121	46.1223	33.5777	36.6647	45.6296	38.3409	50.8985	49.3366	50.625	34.2012	30.4704	38.3927	41.1023	45.1215	54.4115	34.8383	29.7873	34.6545	41.6352	31.6851	43.1517	32.4381	33.8385	39.8006	22.4114	33.3234	18.4877	31.6032	40.9667	41.3768	47.4696	49.056	20.7967	36.4216	46.1748	28.7652	36.1495	31.1389	31.7797	31.9672	38.3225	22.2878	37.8529	46.176	31.0238
7	159.516	247.404	135.528	174.725	142.737	190.806	132.45	137.949	131.944	154.817	187.44	149.553	183.824	174.967	138.542	157.131	190.524	156.492	143.196	188.67	163.985	130.412	161.188	202.766	162.269	84.6151	217.194	192.591	58.2582	60.4652	29.9785	38.3766	55.5189	36.8641	42.2594	27.5726	17.6936	28.1988	37.2438	8.1206	7.69192	2.03398	21.075	25.6172	27.9994	10.8677	11.5577	12.278	9.68585
14	802.688	508.029	404.511	656.457	536.935	508.386	586.536	513.186	587.626	452.937	578.372	397.535			481.92	320.534	375.058	362.974	384.186	396.509	281.976	473.015	495.127	580.13	653.263	410.833			56.7628	76.7343	31.8459	44.8634	50.2036	46.8044	51.076	47.6224	18.0879	30.79	24.5934	10.0242	11.3063	2.19961	25.5862	23.2357	25.5535	12.6225	7.71321	1.10803	0.000726
Fig.S1C
Days	CON					LDRT					DPVB					LR-DPVB
-1	18.97	20.23	21.21	21.02	20.45	20.23	20.87	20.45	19.48	21.45	20.39	21.45	18.92	21.94	20.67	21.23	20.34	19.45	19.34	19.03
1	20.34	19.45	20.48	20.23	19.34	19.35	20.56	21.45	20.45	20.47	18.29	20.98	21.03	19.34	19.48	19.78	21.98	21.45	20.45	20.33
3	19.24	21.45	20.45	21.89	20.98	20.35	21.23	20.87	21.24	20.56	20.24	21.49	19.35	21.98	20.87	21.45	20.45	20.14	19.39	20.92
5	19.88	20.94	20.13	20.67	21.34	20.45	21.45	19.88	20.45	21.45	20.65	19.59	19.45	21.23	20.84	20.31	19.23	21.21	20.49	19.89
7	20.34	21.94	21.45	20.45	19.45	20.35	21.56	19.59	20.56	20.45	19.23	21.34	20.45	20.85	21.45	20.31	21.45	20.31	20.45	21.45
Fig.S1D
CON			LDRT			DPVB			LR-DPVB
1.1	1.9	3.3	3.9	5.9	1	7.7	8.9	11.2	15.6	19.7	20.3
Fig.S1E
CON					LDRT					DPVB					LR-DPVB
23	26	27	30	28	24	25	27	28	29	31	28	24	27	30	21	31	23	27	28
Fig.S1F
CON					LDRT					DPVB					LR-DPVB
59	60	62	51	69	67	71	58	53	51	56	59	61	63	72	66	59	54	63	52
Fig.S1G
CON					LDRT					DPVB					LR-DPVB
41	39	45	54	32	61	51	47	34	35	33	40	45	51	52	51	46	40	64	37
Fig.S1H
CON					LDRT					DPVB					LR-DPVB
120	134	143	104	112	104	121	147	139	152	108	143	138	109	139	172	119	105	121	128
Fig.S1I
CON					LDRT					DPVB					LR-DPVB
33	39	45	42	26	27	40	52	29	34	36	30	32	28	46	53	50	31	29	36
Fig.S1J
CON					LDRT					DPVB					LR-DPVB
92	81	105	98	95	110	102	85	91	97	90	89	103	95	102	102	93	83	93	106
[truncated: 7 more columns]

## Sheet: Fig.2
Fig.1E left
% in live CD45+	CON			LDRT			DPVB			LR-DPVB
CD4	9.29	8.57	8.78	10.4	12.3	9.69	17.6	17.4	18.6	14.3	9.71	15
CD8	24.6	20.5	25.2	29.9	30.2	27.3	30.1	27.2	32.1	61.2	50.3	65.7
Fig.2E right
counts/mass (X10^4)	CON			LDRT			DPVB			LR-DPVB
CD4	7.89189	11.749	9.16905	16.4666	26.4432	6.39535	28.9044	31.1005	34.0093	24.4318	53.4884	26.3158
CD8	21.2973	24.1656	29.5129	55.9177	85.6611	18.4593	49.4172	49.0431	44.7552	120.739	303.488	168.045
Fig.2G up
CON	LDRT	DPVB	LR-DPVB
39.63	45.84	89.23	257.95
29.16	63.4888	91.23	219.78
53.34	49.24	134.21	134.07
84.14	107.137	152.92	209.29
47.1	61.23	64.13	147.62
Fig.2G down
CON	LDRT	DPVB	LR-DPVB
2.57405	3.19665	4.89468	14.8028
2.21715	4.88	4.74909	14.8522
4.09478	2.20708	5.80242	6.07409
3.30257	3.81	5.23519	6.90135
2.50696	4.30288	2.05413	6.18701
Fig.2K left
% in live CD45+	CON			LDRT			DPVB			LR-DPVB
CD4	8.12	9.74	7.49	7.98	8.72	6.92	8.45	8.18	7.4	8.58	8.43	8.79
CD8	3.32	4.85	2.74	4.16	5.03	3.87	5.3	4.95	3.98	10.9	8.26	12
Fig.2K right
counts/liver	CON			LDRT			DPVB			LR-DPVB
CD4	26971.4	29777.8	18656.7	23699.4	17804.9	33378.4	39333.3	34637.7	26907.9	31666.7	38861.8	44424.8
CD8	11028.6	14833.3	6815.92	12369.9	9951.22	19256.8	23000	20942	14473.7	40333.3	33333.3	60708
Fig.2M left
% in live CD45+	CON			LDRT			DPVB			LR-DPVB
CD4	30.4	33.7	37	42.5	38.6	37.1	38.9	44.1	44	38.6	38.2	37.6
CD8	8.8	7.81	7.31	10.4	12.4	10.6	13	11.3	11.1	15.7	16.1	15.9
Fig.2M right
counts/liver	CON			LDRT			DPVB			LR-DPVB
CD4	61554.5	93315.1	108827	69002.1	102422	110032	133401	139739	180407	173564	153889	100242
CD8	17819	21616.4	21596.1	16715.2	25960.1	22462.4	43603.2	35746.3	48139.5	74202.4	51425.3	49741.4

## Sheet: Supplementary Fig. 2
Fig.S2F left
CON	LDRT	DPVB	LR-DPVB
9.757	10.23	28.23	23.393
8.175	6.13	24.13	11.516
6.932	9.62	14.13	10.23
10.34	8.45	7.33	15.467
9.45	8.23	10.24	9.885
Fig.S2F left
CON	LDRT	DPVB	LR-DPVB
6.33736	7.13389	15.4855	13.4244
6.21576	4.71176	12.5612	7.78224
5.32153	4.31197	6.10895	4.63474
4.05855	3.00498	2.50941	5.10025
5.02989	5.78356	3.27995	4.14298
Fig.S2H
Days	CON					LR-DPVB					LR-DPVB+antiCD4					LR-DPVB+antiCD8					LR-DPVB+antiCD4+antiCD8
-1	26.742	65.5357	61.1316	61.3937	31.3851	30.5861	32.9514	37.0365	24.8303	39.5122	43.3332	54.8934	42.2594	24.6983	40.1209	31.2294	74.8452	71.9754	69.9311	42.2939	29.3492	85.2043	60.3885	71.0651	33.1443
7	162.176	213.865	130.538	177.078	148.645	25.7	14.0341	11.3447	10.3489	13.3468	33.2565	27.2072	29.2949	36.0855	24.6216	165.213	213.213	128.33	137.471	156.259	142.065	239.476	160.715	207.156	141.004
14	852.512	650.881	512.399	728.907	435.418	6.9984	3.3462	2.1659	2.32608	0.011492	7.00877	9.15381	8.75714	6.84355	7.31149	955.738	465.175	448.555	576.653	408.091	1123.29	824.032	660.97	753.454	571.218

## Sheet: Supplementary Fig. 3
Fig.S3C left
Isotype					LR-DPVB					LR-DPVB+antiCD4					LR-DPVB+antiCD8					LR-DPVB+antiCD4+antiCD8
1.8	1.77	2.24	1.93	2.33	1.02	0.88	1.31	0.91	1.19	0.78	1.41	1.14	0.98	0.68	1.88	2.42	2.18	2.29	2.39	1.76	2.21	1.89	2.01	2.17
Fig.S3C right
Isotype					LR-DPVB					LR-DPVB+antiCD4					LR-DPVB+antiCD8					LR-DPVB+antiCD4+antiCD8
10	8	6	14	16	2	2	0	1	1	0	1	2	2	4	5	10	13	17	12	6	7	10	14	15
Fig.S3E left
Isotype					LR-DPVB					LR-DPVB+antiCD4					LR-DPVB+antiCD8					LR-DPVB+antiCD4+antiCD8
5.89	4.51	4.81	3.51	3.99	1.24	0.71	1.15	0.62	1.48	1.88	2.01	1.03	1.38	0.91	6.11	5.29	4.19	3.24	4.62	5.88	3.29	4.91	5.51	6.39
Fig.S3E right
Days	Isotype	LR-DPVB	LR-DPVB+antiCD4	LR-DPVB+antiCD8	LR-DPVB+antiCD4+antiCD8
21	1
25	1
26	1
29	1
33	1
38	1
43	1
51	1
53	1
56	1
35		1
45		1
61		1
70		0
70		0
70		0
70		0
70		0
70		0
70		0
37			1
40			1
47			1
52			1
70			0
70			0
70			0
70			0
70			0
70			0
16				1
17				1
23				1
25				1
30				1
31				1
35				1
37				1
41				1
52				1
17					1
20					1
22					1
24					1
29					1
30					1
32					1
35					1
39					1
48					1

## Sheet: Fig.3
Fig.3I
IFN-g
CON	LDRT	DPVB	LR-DPVB
12.5	13.1	18.9	41.3
9.98	8.64	15.4	43.5
9.15	10.6	16.8	44.2
Gzmb
CON	LDRT	DPVB	LR-DPVB
7.24	12.5	13	20.6
6.76	12.9	11.3	22.2
9.52	10.2	10.4	21.7
Prf1
CON	LDRT	DPVB	LR-DPVB
0.62	0.86	1.07	2.17
0.67	1	0.98	2.21
0.53	0.8	1.39	2.6
Tnf-a
CON	LDRT	DPVB	LR-DPVB
5.69	9.82	10.2	34.3
8.05	8.14	17.2	36.5
7.05	9.58	10.4	38.4

## Sheet: Supplementary Fig. 4
Fig.S4F
CON	LDRT	DPVB	LR-DPVB
46.7	53.9	31.9	76.3
39.7	58	36.6	69
53.1	60.7	29.2	78.4
IFN-g
CON	LDRT	DPVB	LR-DPVB
10.1	19.7	31.5	45.8
8.79	30.6	33.1	40.5
7.56	31.8	25.1	40.6
Gzmb
CON	LDRT	DPVB	LR-DPVB
3.32	6.55	10.9	20.1
5.23	5.55	11.9	20
1.31	9.17	10.7	26
Prf1
CON	LDRT	DPVB	LR-DPVB
0.14	0.66	0.72	3.78
0.16	0.21	0.71	3.01
0.11	0.43	0.91	4.45
Tnf-a
CON	LDRT	DPVB	LR-DPVB
1.42	7.46	7.94	22.3
1.22	3.38	8.31	19.2
1.44	8.08	7.67	23.8

## Sheet: Supplementary Fig. 5
Fig.S5D					Fig.S5F
CON	LDRT	DPVB	LR-DPVB		CON	LDRT	DPVB	LR-DPVB
52.7	70.2	47	81.7		80.6	89.8	62.4	83.9
54.2	64.1	53.5	70.7		81.6	90.1	69.9	87.5
53.4	62.2	52.5	80.4		87.8	86.5	68.2	91.6
Fig.S5E					Fig.S5G
IFN-g					IFN-g
CON	LDRT	DPVB	LR-DPVB		CON	LDRT	DPVB	LR-DPVB
0.71	2.93	2.67	8.5		9.32	13.6	17.3	33.4
1.64	2.33	2.57	7.24		10.1	19.2	20.4	27.8
1.89	2.98	3.05	7.85		9.56	12.1	15.8	48.2
Gzmb					Gzmb
CON	LDRT	DPVB	LR-DPVB		CON	LDRT	DPVB	LR-DPVB
3.65	7.3	10.6	20.2		18	19.5	41.8	64.5
5.78	7.18	14.9	17.6		20.2	29.5	52.3	81.3
6.09	8.68	13.6	18.9		25.3	27.3	60.7	76
Prf1					Prf1
CON	LDRT	DPVB	LR-DPVB		CON	LDRT	DPVB	LR-DPVB
0.085	0.11	0.13	0.87		11.9	19.5	30.4	48.7
0.042	0.093	0.39	1.71		12.5	28.1	28.2	53.7
0.16	0.051	0.19	0.84		15	19.2	23	73
Tnf-a					Tnf-a
CON	LDRT	DPVB	LR-DPVB		CON	LDRT	DPVB	LR-DPVB
2.72	2.94	4.62	8.9		30.8	38	70.4	81.8
2.78	2.34	5.12	8.19		32.1	54.2	60.2	71.8
2.93	2.69	4	7.43		47.7	33	60.8	85.8

## Sheet: Supplementary Fig. 7
Fig.S7B					Fig.S7C
IFN-g					IFN-g
CON	LDRT	DPVB	LR-DPVB		CON	LDRT	DPVB	LR-DPVB
0.98	2.93	3.9	13		11.7	21.7	24.8	39
2.19	2.33	3.23	12.2		13.2	29	23.6	34.1
2.37	2.98	2.72	11.2		12.7	15.7	19.8	54.7
Gzmb					Gzmb
CON	LDRT	DPVB	LR-DPVB		CON	LDRT	DPVB	LR-DPVB
5.78	9.93	14.5	24.9		18.1	49.2	51.1	68.7
8.35	11.4	15.9	21.6		20	51.2	52.4	84
9.2	10.4	11.8	19.2		24.1	41.2	61.8	81.3
Prf1					Prf1
CON	LDRT	DPVB	LR-DPVB		CON	LDRT	DPVB	LR-DPVB
0.11	0.14	0.17	0.92		13.2	28.2	30.4	52.3
0.12	0.15	0.36	1.55		13.7	35.1	28	57.4
0.14	0.19	0.26	0.9		15.1	18.4	22.6	76.4
Tnf-a					Tnf-a
CON	LDRT	DPVB	LR-DPVB		CON	LDRT	DPVB	LR-DPVB
1.53	1.79	2.25	3.76		27.2	41.9	53.6	86.3
0.8	1.58	2.57	3.74		28.8	52.7	53.3	72.9
1.68	1.54	2.74	2.99		37.4	31	68.4	82.9

## Sheet: Fig.4
Fig.4B
CON	LDRT
2.14	5.94	0.000332847
2.27	6.35
2.89	5.64
Fig.4G left
PBS	SLAMF6+ PD-1+ CD8+ cells	SLAMF6- PD-1+ CD8+ cells
9.07	32.3	15.3
8.07	33.1	11.1
9.63	25.1	10.3
Fig.4G right
PBS	SLAMF6+ PD-1+ CD8+ cells	SLAMF6- PD-1+ CD8+ cells
7.5	17.2	7.2
9.5	22.7	8.8
12.3	20.3	14.9
Fig.4H
Days	PBS					SLAMF6+ PD-1+ CD8+ cells					SLAMF6- PD-1+ CD8+ cells
-1	19.1621	27.0113	23.3725	27.9096	29.7305	31.9053	34.4646	44.3811	29.1284	41.4063	20.5665	35.2909	27.498	29.0829	37.9146
7	37.6714	45.3292	51.8749	22.6126	17.4731	6.74179	13.0518	7.22631	4.27489	9.86317	27.1193	44.6697	28.547	22.6133	30.6526
14	61.5204	46.9689	72.014	31.8445	26.9314	6.35344	2.32894	3.31522	2.35661	0.030056	53.4759	41.7279	34.4773	25.0841	34.26
Fig.4K left			Fig.4K right
CD8+ Tpex-high	CD8+ Tpex-low		CD8+ Tpex-high	CD8+ Tpex-low
4.23	0.75		30.28	10.41
4.24	1.27		23.41	11.41
4.55	1.75		33.95	15.31

[truncated: 7 more sheets: Fig.5, Supplementary Fig. 10, Supplementary Fig. 11, Fig.6, patents specimen information, Supplementary Fig. 12, Supplementary Fig. 9]
